# Supplementary material for: ATP and nucleic acids competitively modulate LLPS of the SARS-CoV2 nucleocapsid protein
Source: Commun Biol. 2023 Jan 21;6:80. doi: 10.1038/s42003-023-04480-3 (PMC9862227; doi:10.1038/s42003-023-04480-3)
Supplement: Supplementary file 4 — Supplementary Data 1 [file 42003_2023_4480_MOESM4_ESM.xlsx]

## Sheet: Fig2b
Fig. 2b
Residue	0	0.5	1	2	4	6	10
N48	0	0.0185565	0.057	0.09123	0.1187	0.1298	0.140244	N48
T57	0	0.0206334	0.0514922	0.0876	0.1087	0.12534	0.134707	T57
R89	0	0.040342	0.0605769	0.1243	0.1567	0.1721	0.187612	R89
Residue	0	0.5	1	2	4	6	10
S105	0	0.0328042	0.0597757	0.1065	0.1376	0.1557	0.173322	S105
A155	0	0.00992897	0.0383978	0.0587	0.0876	0.0989	0.109066	A155
Y172	0	0.026209	0.0306272	0.0323411	0.0529112	0.067767	0.078	Y172
Residue	0	0.5	1	2	4	6	10
R10	0	0.0174676	0.0285098	0.043	0.062	0.073621	0.0942451	10R
R14	0	0.017	0.028	0.04	0.053	0.063	0.076	R14
R32	0	0.014	0.020111	0.033941	0.048371	0.059239	0.0729731	R32
R209	0	0.014	0.036	0.051	0.07	0.083043	0.102883	R209

## Sheet: Fig3a
Fig. 3a
	1-249												FL
	Ratio		M1	M2	M3		STD	Average					Ratio		M1	M2	M3		STD	Average
	0		0.012	0.016	0.022		0.00503322	0.0166667					0		0.015	0.008	0.002		0.00650641	0.00833333
	0.1		0.036	0.029	0.032		0.00351188	0.0323333					0.1		0.009	0.004	0.012		0.00404145	0.00833333
	0.25		0.163	0.177	0.131		0.0235797	0.157					0.25		0.022	0.01	0.001		0.0105357	0.011
	0.5		0.54	0.503	0.45		0.0452364	0.497667					0.5		0.37	0.28	0.52		0.121244	0.39
	0.75		1.44	1.59	1.32		0.135277	1.45					0.75		1.811	1.902	2.042		0.116363	1.91833
	1		0.455	0.251	0.331		0.102788	0.345667					1		1.656	1.768	1.583		0.0931826	1.669
	1.25		0.013	0.064	0.115		0.051	0.064					1.25		0.365	0.507	0.644		0.139507	0.505333
													1.5		0.052	0.115	0.254		0.103355	0.140333
													1.75		0.072	0.104	0.138		0.0330051	0.104667
													2		0.011	0.093	0.039		0.0416813	0.0476667
													2.5		0.028	0.042	0.003		0.0197569	0.0243333

## Sheet: Fig4b
Fig. 4b
Residue	0	0.05	0.1	0.25	0.75	1	2.5
N48	1	0.54	0.42					48 N
T49	1	0.47119	0.367988					49 T
R89	1	0.550835						89 R
T91	1	0.592388	0.37					91 T
L104	1	0.463418	0.29708					104 L
S105	1	0.413821	0.237924					105 S
Y172	1	0.366813						172 Y
E174	1	0.512379						174 E
Residue	0	0.05	0.1	0.25	0.75	1	2.5
R10	1	0.285						10 R
R14	1	0.378	0.221					14 R
R32	1	0.331074	0.259489					32 R
K38	1	0.518	0.335					38 K
R209	1	0.48059	0.257378					209 R
K237	1	0.176338						237 K
K248	1	0.433075	0.200281					248 K
Residue	0	0.05	0.1	0.25	0.75	1	2.5
G5	1	0.96421	0.864445	0.612056	0.276452	0.388919	0.729984	5 G
G18	1	0.892177	0.788928	0.520351	0.341405	0.511029	0.996	18 G
S21	1	0.889911	0.856143	0.538247	0.403762	0.603144	1.005	21 S
G30	1	0.960771	0.958217	0.696427	0.386528	0.570342	1.087	30 G
S180	1	1.07209	1.02513	0.744297	0.319598	0.483676	0.866296	180 S
N213	1	1.03135	0.985731	0.690083	0.366034	0.509691	0.908565	213 N
Q240	1	0.88806	0.821518	0.497193	0.267654	0.339665	0.602778	240 Q
Q244	1	1.02813	0.874182	0.571669	0.274835	0.387611	0.743172	244 Q

## Sheet: Fig5a
Fig. 5a
	FL												1-249
	Ratio		M1	M2	M3								Ratio		M1	M2	M3
	0		0.008	0.002	0.005		0.003	0.005					0		1.441	1.415	1.49		1.44867	0.0380832
	0		1.891	2.021	1.847		0.0904728	1.91967					25		1.491	1.45	1.41		1.45033	0.040501
	10		1.887	1.971	1.812		0.0795424	1.89					50		1.203	1.261	1.29		1.25133	0.0442982
	25		1.876	1.821	1.859		0.0281603	1.852					100		1.046	1.089	1.142		1.09233	0.0480867
	50		1.584	1.627	1.709		0.0635059	1.64					250		0.392	0.342	0.316		0.35	0.0386264
	100		1.33	1.326	1.249		0.0456545	1.30167					500		0.056	0.022	0.038		0.0386667	0.0170098
	250		0.607	0.667	0.73		0.0615061	0.668					750		0.041	0.022	0.012		0.025	0.0147309
	350		0.354	0.41	0.528		0.0888219	0.430667
	500		0.12	0.17	0.08		0.0450925	0.123333
	750		0.048	0.022	0.099		0.0391706	0.0563333
	1000		0.008	0.053	0.032		0.0225167	0.031

## Sheet: Fig7a
Fig. 7a
	175-419											247-419
	Ratio		M1	M2	M3		STD	Average				Ratio		M1	M2	M3		Average
	0		0.01	0.03	0.03		0.011547	0.0233333				0		0.06	0.02	0		0.0266667	0.0305505
	0.01		0.04	0.03	0.05		0.01	0.04				0.01		0.02	0.04	0.04		0.0333333	0.011547
	0.025		0.05	0.06	0.08		0.0152753	0.0633333				0.025		0.04	0.07	0.03		0.0466667	0.0208167
	0.05		0.09	0.11	0.13		0.02	0.11				0.05		0	0.02	0		0.00666667	0.011547
	0.1		0.26	0.26	0.33		0.0404145	0.283333				0.1		0.01	0.03	-0.01		0.01	0.02
	0.25		1.04	1.08	1.16		0.061101	1.09333				0.25		-0.02	0.02	-0.01		-0.00333333	0.0208167
	0.5		1.71	1.73	1.7		0.0152753	1.71333				0.5		0.03	0.04	-0.02		0.0166667	0.0321455
	0.625		1.05	1.24	1.34		0.147309	1.21				0.625		-0.01	0.04	0.01		0.0133333	0.0251661
	0.75		0.32	0.34	0.36		0.02	0.34				0.75		0.01	0.03	0		0.0133333	0.0152753
	1		0.14	0.1	0.12		0.02	0.12				1		0.01	-0.01	0		0	0.01
	1.25		0.03	0.05	0.01		0.02	0.03				1.25		0.04	0.01	-0.01		0.0133333	0.0251661
												1.5		0.01	0.01	-0.02		0	0.0173205
												2		0.02	0.03	0		0.0166667	0.0152753
												2.5		0.02	0.05	0		0.0233333	0.0251661

## Sheet: Fig7b
Fig. 7b
	175-419
	Ratio		M1	M2	M3		A	STD
	0		1.63	1.66	1.75		1.68	0.06245
	10		1.42	1.44	1.37		1.41	0.0360555
	25		1.11	1.09	1.1		1.1	0.01
	50		1.1	0.99	1.04		1.04333	0.0550757
	100		0.83	0.85	0.86		0.846667	0.0152753
	200		0.46	0.47	0.49		0.473333	0.0152753
	250		0.19	0.22	0.23		0.213333	0.0208167
	500		0.01	0.01	0.04		0.02	0.0173205
